# Supplementary material for: Planting Density Affects Panax notoginseng Growth and Ginsenoside Accumulation by Balancing Primary and Secondary Metabolism
Source: Front Plant Sci. 2021 Apr 12;12:628294. doi: 10.3389/fpls.2021.628294 (PMC8086637; doi:10.3389/fpls.2021.628294)
Supplement: Supplementary Table 4 — The raw MS-DIAL output of the metabolomics. [file Table_4.XLSX]

## Sheet: Raw data
Average RI	Quant mass	Metabolite name	Total similarity	Average Rt(min)	Fill %	EI similarity	EI spectrum	D1_1	D1_2	D1_3	D1_4	D2_1	D2_2	D2_3	D2_4	D3_1	D3_2	D3_3	D3_4	D4_1	D4_2	D4_3	D4_4	D5_1	D5_2	D5_3	D5_4
221554	147	Lactic Acid	992.327	4.08	0.913044	994.824	85:218 85.95:105 87:589 88:957 88.95:282 89.9:23 91.95:41 92.95:61 94:177 94.95:121 96:48 97:0 99:39 100:42 101:698 102:437 103:573 104.05:32 104.95:254 106:75 107.05:58 108:21 109.05:57 111:70 112:16 113:116 114:19 115:281 116:355 117:18229 118.05:1988 119:1013 120.05:123 123.05:47 126:2 127:115 129:334 131:1185 132.05:226 133:2125 134:285 135:235 136:10 137:55 140:3 141.10001:23 142.95:31 146:3…	35440.3	49528.1	71448	52334.4	70973.6	147983	49817.5	55555	45362.9	46999.6	63936.4	56479.5	43630.8	19276.6	648865	31579.5	26403.5	67062.8	39081.8	39429.2
258405	147	Oxalic Acid	865.712	5.65	0.869565	790.994	85:36 86:36 87:279 88:43 89:121 92:94 92.95:609 94:14 95:173 96:51 99:6 100:16 101:182 102:177 103:152 104:53 105:34 106.1:72 107.05:0 108:118 109.05:25 110:52 112:10 113:58 114:25 115:70 116.05:88 117:751 118:99 119:134 124.1:15 125:1 127.05:208 128.05:32 130:27 131:551 132:154 133:566 134:122 135.05:91 136.10001:33 137.10001:0 139.10001:30 140.10001:23 142.10001:4 143.10001:2 144.10001:57 145:2…	28445.6	31385	30223.9	29202.2	28951	28723.9	27174.9	29285	27017.2	29274.2	29355.7	29725.3	21330.6	24544.6	22836.3	23267	23328.1	25089.6	24646.8	18620.7
345392	147	Glycerol	994.171	9.53	0.956522	990.627	85:1101 85.95:352 87:1897 88:1050 89:6075 90:582 91.05:400 92:79 92.95:3247 93.95:543 94.95:1150 95.95:255 97.05:199 98:73 99:663 100:129 101:6952 102:1244 103:34596 104:3269 105:2353 106:272 107:206 108:232 109:110 110:96 111:180 112:75 113.05:996 114:122 114.95:2448 116:2943 117:40147 118:4171 119:3529 120:432 121:323 122:44 123:62 124:58 125.05:309 125.95:161 127:374 128.05:436 129:8207 130.05…	165563	140960	181865	136341	115652	201594	226237	134587	169216	188741	136945	180556	302232	387899	350526	315924	245591	401009	340808	251336
548538	103	Dl-Arabinose	981.091	21.11	0.869565	986.571	85:267 86:178 86.95:503 87.95:220 89.05:1832 90:223 91.05:210 91.95:30 93:1365 94:71 94.95:482 96:65 97:183 98.05:125 99:273 100.05:961 101.05:1003 102:535 103.05:18451 104.05:1802 105.05:1589 106:187 107:123 108:150 109:59 110:42 111:161 112:120 113.1:312 113.95:421 115.05:472 116:356 117:2036 118.05:257 119:455 120:95 121:109 122:32 123:30 124:76 125:154 126:139 127:244 128:231 129:2992 130:622…	266638	124808	138262	159472	101904	163116	80626.1	73032.6	196151	179298	416929	137385	32881	59252.6	42504.6	58982	98528	275673	124901	138762
575901	117	D-Fucose	970.018	22.75	0.869565	952.292	85.05:32 86.05:84 87:147 88:15 89:568 90:25 91.05:168 92:44 92.95:518 94:116 95:292 96:93 97:57 98:16 99.05:107 100.05:496 101:363 102:222 103:486 103.95:41 105:528 106:10 107:36 108.05:46 110:62 111:59 112:52 113:31 114:215 114.95:280 116:206 117.05:15477 118.05:1660 119.05:695 120.05:142 121:59 122:41 123:20 124:7 125:59 126:101 127.05:69 127.95:93 129:1179 130:358 131:1018 132:55 133:1058 134:…	53280.5	45112.5	45981.8	42827.2	44618.6	41695.7	47405.8	42232.7	51903.9	47120.6	51585.8	22127.1	29276.3	38502.3	27990.7	32780.6	35804	55035.3	30418.7	33831.7
578149	117	6-Deoxyhexose	966.996	22.88	0.782609	952.167	85.05:82 86.05:58 87:154 88.05:45 89.05:491 90:48 91.05:0 92:8 92.95:233 94:16 95:5 96:80 97:63 99.05:29 100:425 101:275 102:205 103.05:577 104.05:42 105.05:362 108.1:60 110.1:17 111:96 112:8 113.05:101 113.95:162 115:310 116.05:15 117.05:11949 118.05:1226 119:526 120.05:13 121:51 123:18 124:32 127.05:100 128.05:43 129.05:1030 130.05:325 131:912 132:128 133.05:847 134:58 135.05:107 136:4 137:4 13…	68707.1	53984.1	55574.2	57223.8	52556.2	53680.6	49976.4	46546.5	62042.2	53800.4	64035.6	26066.2	33362.4	33290.8	33013.3	30703.2	39448.5	66019.2	37597.4	38203.2
579884	147	adonitol	981.815	22.99	0.652174	986.336	85.05:207 86:67 87:313 87.95:190 89.05:932 89.95:167 91.05:39 92.05:34 93:863 94:208 95:309 96.05:157 97:94 98.05:84 99:297 100:60 101:1109 102.05:297 103:9102 104:964 105:497 106:84 107:0 108:123 109:82 110:49 111.05:304 112.1:68 113.05:261 114:16 115.05:345 116.05:468 117:3302 117.95:408 119:377 120:65 120.95:46 124:36 125:47 126.1:150 127:242 128.05:119 129:6700 130.05:856 131:1268 132.05:196 …	53537.1	28129.5	30467	26438	24486.9	61478.4	23083.1	20942.9	41821.2	34516.4	48390.9	34987.3	8209.93	9285.37	10791.1	10883.3	16478.7	42145.4	21511.3	20421.8
599358	217	Glucose-1-Phosphate	933.269	24.16	0.565217	959.892	85.05:215 87:210 88:116 89.05:308 90:18 91.05:9 92:57 93:687 94:67 95:403 96:75 97.05:138 98.05:64 99.05:133 100:104 101:287 102:107 103.05:1403 104:168 105:153 106.1:50 107:7 108.05:101 109:116 110:43 111:138 113:213 114.05:34 116.05:91 117:634 118.05:93 119:242 120:9 121.05:22 122:9 123:23 124:51 125.15:112 127:169 128:73 129:938 130.05:210 131.05:464 132:167 133:1431 134:159 135.05:240 136:22 …	68679.4	52417.6	38452.8	35918.6	39476.7	45818.3	46625.4	39887	68879.7	42792	40606.3	36140.8	18123.4	22108.6	17817.6	20143	19204.3	35850	18604.3	21239.8
618696	204	L-Fucitol	906.102	25.32	0.869565	849.205	85:244 86:170 87:357 88:133 89:1876 90:227 91.05:111 91.95:15 93:566 94:294 94.95:216 96.05:158 97:159 98:120 99:326 100.05:372 101:1032 102:447 103:1417 104:46 105:695 106.1:202 107:181 108.05:47 109:78 110:106 111:168 112:109 113.05:360 114:383 115:456 116:955 117:4896 118:518 119:712 120:55 121:95 122:30 123:29 124:45 125.05:86 126.1:289 127:216 128.05:162 129:1855 130.05:499 131.05:1005 132.0…	36311.6	20243.3	37721.8	38585.2	37508.8	130073	61004.5	33482.1	26977.8	49750.6	44896.9	7954.89	107197	21141.6	65623.1	50064.6	77562.6	148036	63829.6	110655
623624	103	D-Fructose	951.157	25.62	0.869565	937.724	85.05:613 86:190 87.05:701 88:281 89:3969 90.05:357 91.05:391 92:78 92.95:863 93.95:131 94.95:391 96.05:345 97:247 98:383 99:397 100.05:1255 101:2160 102:852 103.05:37544 104.05:3755 105.05:2136 106.05:202 107:85 108:220 109.05:180 110.05:257 111:234 112:183 113.05:808 114.05:831 115:1000 116.05:1971 117:6666 118:1044 119:1333 120:214 121.05:159 122.1:98 123.1:55 124.1:214 125:211 126:823 127:319…	260144	210602	223880	206818	249936	199380	171636	158786	290854	331304	438114	278460	146047	159085	134833	139808	286141	323157	319772	226121
627766	103	L-Sorbose	951.225	25.86	0.869565	924.167	85:1307 86.05:512 87:1698 88:1314 89.05:18370 90.05:1658 91.05:1206 91.95:111 92.95:477 94.05:709 95:454 96:1197 97:349 98:758 99.05:1354 100.05:5574 101:7492 102:2055 103.05:186062 104.05:17427 105.05:10627 106.05:783 107.1:275 108:223 109.1:155 110.05:452 111.05:698 112:586 113:2338 114.05:2905 115:2574 116.05:5688 117:24759 118.05:3016 119.05:3454 120.05:505 121:278 122:24 123:87 124:610 125.1…	955447	868318	949261	948812	1194837	895031	825886	731492	1176929	1330528	1791338	1074010	732046	825351	719779	770107	1417510	1835954	1534754	1370891
630672	173	Dehydroascorbic Acid	970.78	26.04	0.869565	974.325	85:1916 86:1125 87:1055 88:410 89:14718 90:1305 91:1811 92.05:173 92.95:995 94:309 95:642 96:353 97:1010 98:722 99:2261 100:3439 101:5881 102:1990 103:13354 104:1630 105:1321 106:196 107:105 108:313 109.05:165 110.05:387 111.05:787 112:629 113:2490 114:1169 115:1638 116:4253 117:11270 118:1343 119:1832 120.05:492 121:286 122:91 123:69 124.05:133 125.05:312 126.05:934 127:1056 128:910 129:33094 13…	392228	415848	387132	321923	174099	231479	192568	138878	788369	323203	367215	308106	30422.3	45041	24008.7	27475	62531.4	39748.5	84926.8	26210.2
631658	217	1,5-Anhydroglucitol	936.524	26.1	0.869565	908.954	85:314 86.05:16 87:318 88:77 89:1034 90.05:78 92.95:410 94:36 94.95:128 95.95:42 97:242 98:138 99:386 100.05:147 101:1964 102:355 103:3570 104:542 105.05:397 106:33 107.05:63 109.15:197 110:24 111.05:913 112:121 113:1384 114:146 115:654 116:4314 117:5642 118:638 119:891 120.05:123 121.05:118 122.1:4 123.1:3 124.1:9 125.05:168 127:433 128.05:335 129:13686 130.05:1833 131:2162 132.05:3817 133:4360 …	72556.2	55612.8	61658.7	57615.4	57402.5	102416	93324.1	70396.2	64361.3	124108	122996	42682.1	84654.3	64886.3	92995.3	82459.3	87007	135789	120850	90642.5
643629	103	D-fructofuranose	969.986	26.82	0.869565	954.585	85:5273 86:1700 87:9134 88:6533 89:89406 90:7840 91:3864 92.05:232 94:1233 96:825 97:770 98:2369 99:5343 100:19926 101:22634 102.05:10294 103:1222796 104.05:116471 105:53779 106:3036 107.05:428 108:425 109.05:224 110.05:673 111:1890 112:1341 113:9322 114:13946 115:13321 116:10159 117:125060 118:16875 119:14968 120:1516 121:710 122:114 123.1:96 124.05:847 125:804 126:5879 127.05:3857 128:6757 129:…	7364631	5871773	6277061	5588106	6809961	5807870	4891633	4471151	6172028	6451705	7741817	4133393	4594218	5065196	3934670	4166624	6825703	10371500	6581219	7733306
647504	161	D-Galactose	897.799	27.04	0.869565	829.803	85:5189 86:2910 87:3455 88:1941 89:17431 90:1834 91:1820 92.05:453 92.95:1 94:1435 96:591 97:1486 98.05:1122 99:3556 100.05:9539 101:21167 102:5073 105:12521 106:2363 107:2102 107.95:746 109:453 110:1136 111:3258 112:3307 113:1680 114:2400 115:3340 116:17354 117:51433 118:5321 119:6652 120:972 121:355 122:209 123:147 124:822 125:918 126:2525 127:4872 128:3976 129:56232 130:25405 131:22000 132:741…	1280289	1481130	1329120	1244618	1681462	1339878	1693415	1607035	1075421	1619817	1470865	606353	1923428	2392969	1644683	1986258	2047741	2264833	1734328	1942612
647879	217	D-Tagatose	933.166	27.07	0.869565	939.349	85:1189 87:6329 88:4944 89:86838 90:6830 91:3806 91.95:291 94:493 94.95:816 98:1721 99:2351 100:15966 101:10152 102.05:10297 103:1398916 104:139781 105:74508 106:5145 107:596 108:80 110:1941 110.95:893 113:13521 114:8558 115:8484 116:2425 117:75160 118:9406 119:13053 119.95:1185 121:764 122:172 123:101 123.95:907 125:310 126:3915 127:4265 128:6443 129:70153 130:5181 131:28616 132:3710 133:129105 …	6805522	5491616	5793379	5198856	6001549	5171669	4608043	4225878	6429942	7102684	8585711	4258826	4461704	4894191	3832093	4066318	6930229	8609398	7035917	6856483
653765	319	Dextrose	983.433	27.42	0.869565	972.811	85:7951 86:14000 87:13512 88:14652 89:181386 90:15576 91:7649 92.05:244 94:81 96:1233 96.95:9213 98:4588 99:9893 100:79997 101:47416 102:45114 103:714602 104:70024 105:151769 106:15153 107:5423 108:489 110:4526 111:4318 112:6033 113:14422 113.95:48069 115:26454 116:19057 117:492203 118:49223 119:36033 119.95:2825 120.9:1155 122:201 122.95:72 124:1266 125:1345 126:7917 127:16458 128.05:22167 129:8…	8542869	8322416	8167335	7217945	8855656	8379641	8399691	8573910	6413242	8039727	6676014	2271783	8950676	10371040	7577100	8775163	9030964	12132440	7437307	11188710
658426	103	L-Iditol	915.784	27.71	0.826087	867.394	85:445 86:180 87:503 88:797 89:3618 90:450 91:393 92:66 92.95:351 93.95:146 94.95:353 96:202 97:115 98:203 99.05:513 100:1311 101:3706 102:610 103.05:42870 104:4013 105.05:2186 106:182 107.05:92 108:117 109:120 111:222 112:75 113:531 114.05:1699 115:910 116:1783 117:6051 118.05:765 119:951 120:127 121:126 122:26 123:2 124:29 125.05:145 126:296 127:256 128:560 129:6214 130:1586 131:2437 132.05:628…	51217.4	32886.2	38281	34225.5	45445.6	38031.6	35633.6	29005.8	50847.5	75519.1	151436	117413	37586.2	44614.7	33303.9	44208.7	72313.8	83456	114651	66623.9
661066	147	D-Glucose	989.626	27.86	0.869565	982.731	85:1048 86:580 87:1366 88.05:946 89:16138 90:1436 91:730 92.05:88 92.95:1306 94:254 94.95:663 96:1155 97:1613 98:415 99.05:1049 100:6320 101:4846 102:2826 103:62370 104:5859 105.05:7108 106.05:1022 107:329 108:260 109:265 110:283 111:964 112:445 113:1617 114:1378 115:1876 116.05:2127 117:27518 118:3022 119:2982 120.05:435 121:226 122.05:104 123.05:64 124.05:186 125:339 126:711 127:1358 128:880 12…	2289659	2305296	2183328	1801186	2363950	2261045	2293760	2214814	1400375	1758824	1449358	400644	2368944	2896942	1946429	2281048	2150469	3527631	1600544	2690918
663761	204	Alpha-D-Methylglucoside	942.144	28.02	0.869565	906.551	85:1106 85.95:309 87:632 87.95:177 89:779 90:101 91:408 92:69 92.95:1332 93.95:125 94.95:575 96:157 97:711 98:258 99:893 100:5 101:4215 102:744 103:6911 104:719 105:883 106.05:147 107.05:113 108:194 109.05:562 110.05:126 111:1027 112.05:184 113.05:654 114:256 115:1475 116:3056 117:5661 118:765 119:1510 120:307 121:205 122:93 123:32 124:18 125.05:395 126:140 127:581 128:184 129:11982 130:1744 131:…	46553.3	71390	79951.1	84224.1	103033	152895	196635	118832	80373.6	154070	100260	43115	246282	182420	247055	215803	218282	285350	204299	261371
670458	103	Hexitol	926.469	28.43	0.869565	890.732	85:586 86:203 87:589 88:429 89:3863 90:394 91.05:396 92.05:96 93:1219 94:142 94.95:494 96:329 97.05:164 98.05:320 99.05:430 100:1033 101:2380 102:546 103.05:36522 104:3441 105:1943 106:158 107.1:98 108.05:156 109.05:64 110.05:177 111:245 112:175 113.05:680 114:1587 115:760 116:1337 117.05:5096 118.05:669 119:1108 120.05:286 121.05:129 122.1:37 123.1:47 124.1:95 125.05:201 126.05:467 127.05:407 12…	128608	67485.8	72289.8	69134.7	87215.1	63074.8	59425.9	51735	141013	274689	710137	544396	54118	59505	43811.4	48609.3	172654	131490	418594	85194.6
681300	217	L-Quebrachitol	902.839	29.07	0.869565	847.8	85:623 86:155 86.95:515 87.95:129 89:477 90:72 91.05:88 92:87 92.95:1212 93.95:243 94.95:443 96:202 97:211 98:148 99:702 99.95:257 101:1020 102:303 103:4789 104:546 105:405 106.05:106 107.05:125 108:157 109:666 110:123 111:1366 112:250 113.05:733 114:244 114.95:795 116:1013 117:2308 118.05:330 119:843 120:189 121.05:200 122:48 123:43 124:57 125:314 126:185 127:745 128.05:270 129:17199 130.05:2163…	493186	231028	242152	226743	254736	227576	225262	209598	408199	600558	895709	657804	152343	129714	171161	154100	285493	168094	488143	127056
689690	204	Hexose	856.141	29.58	0.826087	919.751	85:2071 86:554 87.05:3196 88:1058 89.05:9337 90:782 91:454 93:240 94:415 95:385 96:244 97.05:1458 98:402 99.05:2461 100.05:388 101:11583 102:2376 103:46910 104:4689 105:2728 106:230 106.95:135 108:150 109.05:2792 110.05:139 111:1989 112.05:288 113:4443 114.05:805 115:3891 116.05:7303 117:33135 118:3651 119:4712 120:569 121:394 122:36 123:52 124:26 125.05:934 126.05:291 127.05:2311 128:873 129.05:…	1636380	1310711	1479484	1322801	1779501	2586138	2451159	1641242	1042912	1486601	973130	286880	3135175	2362147	2399248	2330596	2192486	4811331	1744501	3654268
689857	147	Galactonic Acid	908.446	29.59	0.695652	851.085	85:3256 86:571 87:3791 88:1028 89:7024 90:850 91:742 92:137 92.95:1824 94:953 94.95:976 96:467 97:1617 98:770 99:3419 100.05:522 101:11985 102:2817 103:39637 104:5123 105:3692 106:488 107:336 108:341 109:5236 110:583 111:4036 111.95:800 113:5225 114:1199 115:4870 116:8839 117:22404 118:3199 119:5378 120:1063 121:630 122:94 122.95:214 124:127 125:1216 126:633 127:3992 128:1475 129:118931 130:14302…	907994	713113	793535	774018	951149	1116117	1086658	865970	756418	935390	874587	611032	1196151	983649	1062596	1010389	1045615	1759578	1001922	1384361
697354	217	Hexonic Acid	879.185	30.03	0.565217	802.774	85:349 87:271 88:178 89:305 90.05:64 91.05:91 92:33 92.95:813 93.95:13 94.95:305 96:150 97:19 98:69 99:282 100.05:87 101:557 101.95:167 103:1604 104:139 105:203 106:58 106.9:11 108.05:169 109:162 110:58 111:579 111.95:102 113.05:142 114:223 115:312 116:442 117:964 118.05:240 119:434 120:82 120.95:91 122:63 123:18 124:25 125.05:124 126.05:38 127.05:252 128.05:75 129:3632 130.05:569 131.05:1038 132…	50899.6	22379	25023.6	21253.2	25183.5	24188.2	22325	19441.9	45108.4	73241.1	108322	101606	14508.7	11973.4	14659.9	14048.1	36492.1	15670.9	63325.4	10982.5
721511	204	Glutamyl-Valine	867.898	31.48	0.869565	786.539	85:370 86:165 87:417 88:233 89:829 90.05:97 91.05:163 92:43 93:1063 93.95:148 95:683 96:120 97:527 98.05:158 99:463 100:156 101:1758 102:561 103:4515 104:512 105:437 106:55 107:67 108.1:138 109.1:147 110:60 111:366 112:96 113:445 114:310 115:606 116.05:1018 117:2989 118.05:423 119:526 120:219 121.05:224 122.1:14 123.1:98 124:40 125:264 126:166 127:482 127.95:124 129.05:6335 130.05:1029 131.05:215…	40437.8	24546.5	38194.4	42641.4	37578.9	82708.9	84973.2	50717.1	42030.9	40541.2	36525	12146.8	54512.9	31895.2	45485.9	38829.2	25758.1	83642.1	29777.2	45924.8
729909	217	Inositol	968.883	31.98	0.869565	948.149	85:4857 86:682 87:7643 88:1484 89:2459 90:256 91:25 93.95:193 94.95:386 96:206 96.95:1557 98:1043 99:5697 100.05:756 100.95:11889 102:7427 103:263495 104:25122 105:12653 106:869 107:619 108:143 109:4876 109.95:398 111:7815 112:1463 113:8612 114:1497 114.95:6488 116:9548 117:16528 118:2464 118.95:9819 120:1214 120.95:976 122.1:65 123.05:375 124:168 125:2838 126:1825 127:11569 128.05:2692 129:30724…	8808148	7123904	7627973	7501024	8699019	8001676	7911960	7181961	6811635	6450399	6153302	4814201	7592159	6124803	6718460	6354806	6639721	8191174	6473076	6743840
737802	147	N-Acetyl-D-Mannosamine	972.798	32.45	0.869565	971.869	85:702 86:284 87:567 88:371 89:6164 90:532 91:292 92.05:46 92.95:930 94:223 95:380 96:162 97:612 98:178 99.05:697 100.05:1458 101:1978 102:697 103:17699 104.05:1777 105.05:2499 106:279 107.05:206 108.05:141 109:79 109.95:203 111.05:380 111.95:165 113:900 114:1673 115:846 116:1006 117:10785 118:1333 119:1546 119.95:360 121:210 122:110 123:62 124:123 125:243 126.05:319 127.05:730 128.05:517 129.05:…	340908	306482	381417	298378	372734	371843	418736	353274	288424	169641	137918	27255.5	297069	415684	232882	282475	193783	498148	98637.1	307532
750204	147	N-Acetyl-D-Hexosamine	978.614	33.19	0.782609	965.987	85:307 86:143 87:397 87.95:167 89:2557 90.05:227 91:262 92:56 92.95:1064 94:118 95:192 96.05:216 97:279 98.05:224 99:463 100:656 101:993 102:285 103:7187 104:694 105:1008 106:72 107.05:124 108.05:92 109:52 110.05:114 111:197 112.05:223 113.05:290 114.05:783 115.05:445 116.05:433 117:3408 118.05:461 119:593 120.05:233 121:102 122:3 123:71 124:95 125:213 126.05:210 127:239 128:246 129:6235 130.05:1…	43019.3	30208	35663.7	31731	34159	29528.8	32546.4	30161	38196.2	32819.3	33106.7	12371	20482.4	30728.2	18308.4	21661.2	28910	48841.3	20169.5	29081.5
863574	204	Juniperic Acid	718.717	39.96	0.869565	711.988	85:268 86.05:17 87:225 88:60 89:280 90.05:11 91.05:0 92.05:50 93:292 94:55 95:48 95.95:86 97:52 98.05:36 99:180 100.05:9 101:613 102:193 103:1241 104:142 105:132 106:39 107.05:23 108.1:27 109.05:77 110:23 111.05:138 112:61 113:211 114.05:90 115:205 116.05:436 117:2680 118.05:353 118.95:395 120.05:88 121:6 124:28 125:103 126.1:63 127.05:123 128:49 129:1606 130:327 131:712 132:204 133:909 134.05:90…	72111.7	43983.9	45902.7	43724.2	46493.7	40082.5	58691.8	50767.5	37915.4	29228.7	28678.9	20121.1	20959.1	38154.5	18263	25456.5	22584.5	48140.2	20761.7	22314.6
895693	204	Arbutin	869.171	41.89	0.782609	781.955	85.05:375 86.05:20 87.05:304 89.05:1114 90:106 91:181 92:19 93:478 94:52 95:166 96:149 97:146 98:217 99:461 100.05:132 101.05:993 102:191 103.05:5360 104.05:627 105:459 106:66 107.05:39 108.05:127 109:262 110:66 111:236 112:98 113.05:350 114:167 115:1829 116.05:838 117.05:5572 118.05:636 119.05:585 120:100 121:100 122:45 123:21 124:28 125.05:125 126:71 127.05:281 128.05:214 129.05:4610 130.05:180…	68763.4	132369	160962	148657	127554	172169	182856	158484	60207.7	35744.4	38668.2	19378.5	79534.6	122220	72604.9	99345.2	20887	132472	20581.6	65602.4
902212	259	Inosine	808.092	42.28	0.565217	712.073	85.05:102 86:1 86.95:38 88:18 89.05:23 90:77 91.05:75 92.05:36 92.95:327 94:58 95:226 97:2026 98.05:216 99:225 100:42 101:906 102.05:215 103:4803 104:582 105:144 106:116 107:1 108.05:36 109.05:73 110:39 113:260 114:98 115:1135 116:372 117:674 118:0 119:229 120:55 121.05:0 122.1:64 125:134 125.95:34 127:871 128:77 129:3070 130:369 131:653 132:223 133:1122 134:148 135.05:263 137.05:72 139:66 141.05…	31461.6	28808	15915.7	23233.2	25262.5	20288.3	29562.7	32492.8	54868	52579.5	42879.5	34085.8	12305.5	14598.4	14849.1	9110.12	19830.5	12347.2	26389.5	6231.11
917444	289	Sucrose	861.99	43.19	0.869565	774.116	85:37928 86:2182 87:9198 88:5276 89:26491 90:2652 91:9336 92:833 93.95:139 95:1363 97:29245 98:2836 99:14029 100:1878 101:35408 102:18177 103:681828 104:65945 105:31646 106:1640 106.95:648 108.05:146 109:68382 110:5532 111:11829 112:1775 113:23921 114:5492 115:23348 116:22079 117:184374 118:19225 119:20732 120:1685 120.95:785 122:66 123:481 124:126 125:4028 126:1490 127:36426 128.05:6579 129:5788…	7662357	7962446	7947744	8728240	8506961	7534073	9432727	8982747	9593071	8470013	8047409	6030006	9091289	10298570	8558520	8698507	8853832	8790444	8394175	8788453
926715	217	Cellobiose	922.553	43.75	0.869565	871.365	85:1219 86:84 87:103 88:167 89:745 90:101 91:282 92.05:29 92.95:18 94:10 95:100 96:28 97:1883 98.05:39 99:896 100.05:55 101:1016 102:328 103:10869 104:1110 105:699 106.05:87 107:171 108:72 109.05:586 110.05:44 111:462 112:11 113:574 114:127 115:903 116:257 117:4860 118:546 119:649 121:74 122:168 124:35 125:91 126:140 127:10981 128.05:804 129:8524 130:1025 131:1950 133:2782 134:508 135:408 136.05:…	67569.6	169188	162265	315197	307434	288946	491037	410088	447627	605515	837412	1164359	379435	419971	369573	492907	502055	462480	824647	384230
936248	361	Alpha-Lactose	866.594	44.32	0.869565	778.585	85:10074 86:1165 87:4330 88:2956 89:13874 90:1499 91:3579 92:238 94:174 94.95:378 96:68 97:4230 98:1130 99:7603 100:879 101:20128 102:9228 103:210804 104:18200 105:9232 106:623 108:91 109:16676 110:1774 111:6162 112:928 113:7782 114:2581 115:10391 116:12001 117:82576 118:8311 119:7910 120:805 121:145 124:97 125:1940 126:790 127:9572 128.05:1451 129:231911 130:35661 131:52591 132:10665 133:63097 1…	3093252	3646661	3591311	3993490	3393417	3057977	3818977	3454696	3472951	2844640	2925558	2136842	3322141	3752247	2778051	3123429	2620144	3044297	2740812	2488289
949884	289	Trehalose	875.82	45.14	0.73913	800.112	85:6361 86:547 87:2081 88:851 89:5570 90:637 91:91 92.05:213 95:985 97:7647 98:198 99:4021 100:496 101:15864 102:3347 103:94953 104:8883 105:4772 106:293 108:203 109:8729 110:728 111:3178 112:504 113:4953 114:1568 115:9685 117:40924 118:4861 119:4556 119.95:469 121:534 124:171 125.05:1114 126:406 127:7171 128.05:1300 129:88516 130:9676 131:24434 133:30564 135:3441 136:317 137:404 137.95:109 139:1…	244163	437315	404567	577745	508814	409506	735064	660198	748336	792231	837211	717588	601948	782926	619304	761533	825783	584882	1033462	637356
953206	127	D-Maltose	857.239	45.34	0.826087	778.578	85:4034 86:399 87:999 88:340 89:4487 90:436 91:1968 92:377 93:736 94:251 95:672 96:221 97:3333 98:306 99:6414 99.95:573 101:2306 102:1699 103:52105 104:3715 105:3266 107.05:454 108:212 109:8266 110:824 111:1915 112:427 113:3069 114:839 115:3635 117:23140 118:2383 119:3285 120:382 121:510 123:270 124:124 125:789 126:238 127:42573 128:3386 129:49198 130:5108 131:12179 133:15512 134:2117 135:1941 13…	219928	248381	141300	311423	325026	289228	435302	394797	440645	469928	556112	621950	368346	407501	340971	418742	465875	393025	579397	367657
955252	204	Lactobionic Acid	923.474	45.46	0.652174	894.532	85:781 86:113 87:676 88:135 89:1389 90:157 91.05:276 92:182 92.95:332 94:38 95:301 97:433 99:950 100:36 101:2314 102:679 103:10238 104:785 105:132 106:29 108.05:79 109:1110 110:152 111:824 112:140 113:1237 114:223 115:1939 116:1820 117:6170 118:364 119:2646 120:343 121:112 122:77 123:95 123.95:53 125:433 126.05:26 128.05:15 129:17770 130:3570 131:4309 132:677 133:5770 134:857 135:420 136:10 137.0…	455015	431091	299959	485305	248738	476424	560830	301109	467620	139014	361573	401710	290682	325551	203446	418493	80626.3	210884	283126	305707
961026	204	Lactitol	865.28	45.81	0.869565	782.697	85:191 86:200 87:236 88:18 89:326 90:127 92:10 95:271 96:225 97:1917 98:82 99:682 100.05:189 101:3251 102:418 103.05:10408 104.05:997 105:269 106:60 107:100 109.05:343 110.05:51 111:98 112:21 113.05:620 114.05:225 115.05:2495 116.05:2175 117.05:5390 118.05:410 119:691 120:105 121:42 123.1:94 124.1:11 125.05:255 126:55 127:1044 128:190 129.05:19251 130.05:2150 131.05:2764 132.05:320 133.05:4519 13…	474238	626858	568124	651077	675543	694161	800836	759271	455575	277095	193947	89124.2	458955	522531	394137	410930	204504	523174	157098	343398
962871	204	Gentiobiose	904.902	45.91	0.782609	860.677	85:70 86:54 87:57 88:19 89:58 90:41 92.05:85 93:0 94:12 97:927 98:73 99:191 100:163 101:1068 101.95:207 103:4722 104:348 105:89 108.05:58 109.05:125 111:147 112.05:2 113.05:420 114:161 115:881 116:1139 117:2299 118:279 119:554 122.1:12 125.05:85 126:127 127:685 129.05:6719 130.05:973 131.05:1260 132.05:509 133.05:1920 134:169 135:212 138:38 139.05:123 140.10001:130 141.05:357 142.05:616 143.05:11…	223239	290527	297479	317493	342212	316518	383189	337780	247732	130286	113909	62176.1	208492	272173	179057	196169	85551.3	261052	76492.8	152485
974476	217	Maltitol	902.264	46.61	0.826087	855.633	85:582 86:134 87:74 89:1051 90:26 91:373 92.05:97 92.95:113 94:190 95:205 96:207 97:1344 98:163 99:771 100:105 101:2216 102:541 103:9328 104:1254 105:566 108:128 109:871 110:234 111:826 112.05:63 113:676 114.05:187 115:918 116:966 117:4545 118:591 119:767 120:165 121:8 122:100 124:5 125:419 126:252 127:1211 128:225 129:10839 130.05:1588 131:2837 132.05:425 133:4412 134:527 135:605 136.05:13 137:8…	192969	50007.8	57827.3	258025	183344	163747	262250	307366	344968	315523	340271	287297	276000	316923	214503	264151	296892	217463	271036	239967
983566	204	Melibiose	918.53	47.16	0.869565	885.78	85:92 87:55 88:14 89:267 91.05:169 92:39 93:301 94:97 95:260 96:137 97:443 98:59 99:439 100:66 101:1318 102:239 103:3482 104:460 105:8 106:70 107.05:217 108:56 109.05:291 110.05:68 111:163 113:279 114:160 115:436 116:1718 117:2641 118.05:407 119:520 120:60 121.05:47 122.1:63 123.05:47 124:49 125:106 126.05:83 127:394 128.05:81 129:7787 130:1165 131:1241 132:859 133:1965 134:316 135:191 136:155 13…	192257	282402	287105	328888	318414	266219	540870	426582	434957	266162	202939	74897.8	196202	338609	269947	258726	157991	325160	133071	229005
1018973	204	Galactinol	965.065	49.27	0.869565	946.688	85.05:539 86:125 87:589 89:211 89.95:59 92.95:585 94:146 95:378 96.05:960 97:694 98:93 99:385 100:121 101:2150 102:357 103:15609 104.05:1305 105.05:729 106.05:83 107.05:182 108.1:105 109.05:813 110.05:176 111:761 112:225 113.05:788 114.05:229 115:695 116.05:1506 117:2959 118:416 119:518 120:180 121.05:243 122:118 123.1:62 124.05:85 125.05:325 126.05:316 127:707 128:172 129:19241 130.05:2363 131:3…	588248	454009	545537	640228	893867	921314	812311	724862	533031	399732	341471	139412	533212	406318	486941	522018	316623	1018992	296985	611433
1.02702e+06	204	Maltotriose	828.196	49.74	0.869565	713.682	85.05:263 86.05:101 87:216 88:70 89:90 91.05:65 92:58 93:146 94:45 95:154 96.05:300 97:197 98:20 99.05:211 100:43 101.05:776 102:21 103.05:4406 104:442 105.05:230 106.1:65 107.1:58 108.05:78 109.1:231 110.05:49 111:265 112:45 113.05:382 114:6 115:232 116.05:745 117.05:1213 118:144 119:119 120:62 121:31 122:45 123.05:44 124.1:11 125.1:142 126.05:116 127.05:300 128:47 129.05:4948 130.05:842 131.05:…	94834.2	93304.6	109995	119262	185303	169433	117888	112956	100030	91547.1	54997.4	29066.6	117565	76031.4	103606	94368.7	51124.6	222604	42867.6	130034
1.12392e+06	361	1-Kestose	945.717	55.48	0.869565	912.271	85:125 86:50 87:44 89:204 91.05:0 92:0 93:1 94:0 96:728 97:208 98:41 99:229 101:449 102:167 103:3402 103.95:228 105:1 106.05:1 108.05:0 109.05:0 110.05:136 111:245 112:60 113:282 114:51 116:197 117:1029 118:219 119:0 120:354 121.05:1 122.05:1 123.1:1 124.05:108 125:170 126:102 127:278 129:5321 130.05:552 131.05:1020 132:320 133:1693 134.05:0 135.05:1568 136.05:1 137.10001:56 138.05:29 139:252 140…	40159.2	41710.3	58073.3	46470.4	65805.7	90349.5	47371.4	45556.3	74112.5	76932.9	68550.6	43119.1	31850.5	61491.2	40969.5	47143.7	41178	68579.7	45729.6	43698.6
1.27189e+06	204	D-Panose	751.423	64.28	0.652174	703.195	85.05:458 87:129 89:431 91.05:3610 92:478 93:13400 94.05:1788 95.05:13328 96:1670 97:261 98.05:232 99:432 100.05:130 101:1249 103:5658 104:932 105:2193 106.05:1313 107.05:12629 108.05:1569 109.1:12079 110.05:1532 111:939 112:306 113:433 114:263 115:541 116:1072 117:4268 118:331 119:5316 121.05:5485 122.05:5453 123.1:5596 124.05:583 125.05:605 126:214 127:715 128:663 129:8346 130.05:1495 131.05:44…	2434.13	304546	207840	186358	52247.4	273189	495696	252888	679538	149481	58561.3	190725	2079.92	755443	77012.3	128738	808611	493862	75462	66356.9
